# Supplementary material for: Towards a Postgraduate Oncology Training Model for Family Medicine: Mixed Methods Evaluation of a Breast Oncology Rotation
Source: Curr Oncol. 2022 Sep 10;29(9):6485–95. doi: 10.3390/curroncol29090510 (PMC9497635; doi:10.3390/curroncol29090510)
Supplement: Supplementary file 1 [file curroncol-29-00510-s001.zip]

Archive with 1 entries (1 files):
- curroncol-1846509-supplementary.pdf
